# Supplementary material for: Herded and hunted goat genomes from the dawn of domestication in the Zagros Mountains
Source: Proc Natl Acad Sci U S A. 2021 Jun 7;118(25):e2100901118. doi: 10.1073/pnas.2100901118 (PMC8237664; doi:10.1073/pnas.2100901118)
Supplement: Supplementary File [file pnas.2100901118.sd01.xlsx]

## Sheet: Masterlist
H1	H2	H3	nABBA	nBABA	D	jackEst	SE	Z
Blagotin3	Semnan3	Abdul1	33252	27744	0.090301	0.090301	0.00501197	18.0171
Blagotin3	Semnan3	Abdul2	46109	39091	0.0823709	0.0823709	0.00461164	17.8615
Blagotin3	Semnan3	Abdul6	16085	13682	0.080727	0.080727	0.00658573	12.2579
Blagotin3	Semnan3	Ganjdareh18	194710	166798	0.0772099	0.0772099	0.00332196	23.2423
Blagotin3	Semnan3	Ganjdareh20	207674	176841	0.0801867	0.0801867	0.00337676	23.7466
Blagotin3	Semnan3	Ganjdareh3	188288	159324	0.0833228	0.0833228	0.003678	22.6544
Blagotin3	Semnan3	Lur12	132787	111519	0.0870548	0.0870548	0.00371893	23.4086
Blagotin3	Semnan3	Ganjdareh22	208139	175174	0.0860002	0.0860002	0.00373702	23.0131
Blagotin3	Semnan3	Ganjdareh24	19685	16958	0.0744208	0.0744208	0.0062439	11.919
Blagotin3	Semnan3	Ganjdareh26	149927	126741	0.0838044	0.0838044	0.00358872	23.3522
Blagotin3	Semnan3	Ganjdareh27	19411	16239	0.0889762	0.0889762	0.00625301	14.2293
Blagotin3	Semnan3	Ganjdareh28	24842	21121	0.0809564	0.0809564	0.0056733	14.2697
Blagotin3	Semnan3	Ganjdareh34	150129	126133	0.0868596	0.0868596	0.00382987	22.6795
Blagotin3	Semnan3	Ganjdareh35	31053	28248	0.0473011	0.0473011	0.00506906	9.33132
Blagotin3	Semnan3	Abdul4	187363	170459	0.0472414	0.0472414	0.00315281	14.9839
Ganjdareh18	Ganjdareh20	Hovk1	128707	132832	-0.015772	-0.015772	0.00324879	-4.85475
Ganjdareh18	Ganjdareh22	Hovk1	127585	134774	-0.0274014	-0.0274014	0.00348278	-7.86767
Ganjdareh20	Ganjdareh22	Hovk1	138515	142410	-0.0138649	-0.0138649	0.00350584	-3.95481
Ganjdareh18	Ganjdareh24	Hovk1	13034	12942	0.00354173	0.00354173	0.00692083	0.511749
Ganjdareh20	Ganjdareh24	Hovk1	13851	13581	0.00984252	0.00984252	0.00669314	1.47054
Ganjdareh22	Ganjdareh24	Hovk1	13882	13165	0.0265094	0.0265094	0.00646188	4.10243
Ganjdareh18	Ganjdareh26	Hovk1	94777	95817	-0.00545662	-0.00545662	0.00339046	-1.60941
Ganjdareh20	Ganjdareh26	Hovk1	101921	100487	0.0070847	0.0070847	0.00330242	2.14531
Ganjdareh22	Ganjdareh26	Hovk1	103091	99036	0.0200616	0.0200616	0.00342734	5.85341
Ganjdareh24	Ganjdareh26	Hovk1	10124	10120	0.000197589	0.000197589	0.00775953	0.0254641
Ganjdareh18	Ganjdareh27	Hovk1	12198	12672	-0.0190591	-0.0190591	0.00666987	-2.85749
Ganjdareh20	Ganjdareh27	Hovk1	13147	13300	-0.00578516	-0.00578516	0.00707193	-0.818045
Ganjdareh22	Ganjdareh27	Hovk1	13322	13189	0.00501679	0.00501679	0.00683026	0.734494
Ganjdareh24	Ganjdareh27	Hovk1	1347	1412	-0.0235593	-0.0235593	0.019348	-1.21766
Ganjdareh26	Ganjdareh27	Hovk1	9739	10029	-0.0146702	-0.0146702	0.00791993	-1.85231
Ganjdareh18	Ganjdareh28	Hovk1	16239	15990	0.00772596	0.00772596	0.00660226	1.1702
Ganjdareh20	Ganjdareh28	Hovk1	17293	16422	0.0258342	0.0258342	0.0064386	4.01239
Ganjdareh22	Ganjdareh28	Hovk1	17356	16230	0.0335259	0.0335259	0.00629152	5.32874
Ganjdareh24	Ganjdareh28	Hovk1	1735	1731	0.00115407	0.00115407	0.0167711	0.068813
Ganjdareh26	Ganjdareh28	Hovk1	12744	12332	0.0164301	0.0164301	0.00668999	2.45592
Ganjdareh27	Ganjdareh28	Hovk1	1768	1632	0.04	0.04	0.0173806	2.30141
Ganjdareh18	Ganjdareh34	Hovk1	94708	99097	-0.0226465	-0.0226465	0.00357696	-6.3312
Ganjdareh20	Ganjdareh34	Hovk1	101141	104059	-0.0142203	-0.0142203	0.00363542	-3.91159
Ganjdareh22	Ganjdareh34	Hovk1	101620	101959	-0.0016652	-0.0016652	0.00377233	-0.441425
Ganjdareh24	Ganjdareh34	Hovk1	10143	10455	-0.0151471	-0.0151471	0.00738758	-2.05035
Ganjdareh26	Ganjdareh34	Hovk1	73596	76616	-0.0201049	-0.0201049	0.00373918	-5.37683
Ganjdareh27	Ganjdareh34	Hovk1	9993	9963	0.00150331	0.00150331	0.00802258	0.187385
Ganjdareh28	Ganjdareh34	Hovk1	12241	13058	-0.0322938	-0.0322938	0.006646	-4.85913
Ganjdareh18	Ganjdareh35	Hovk1	22743	21409	0.0302138	0.0302138	0.00579705	5.21193
Ganjdareh20	Ganjdareh35	Hovk1	24253	22429	0.0390729	0.0390729	0.00572007	6.83084
Ganjdareh22	Ganjdareh35	Hovk1	24609	22373	0.0475927	0.0475927	0.0054745	8.69352
Ganjdareh24	Ganjdareh35	Hovk1	2409	2292	0.0248883	0.0248883	0.0145915	1.70568
Ganjdareh26	Ganjdareh35	Hovk1	18148	16570	0.0454519	0.0454519	0.00649688	6.99596
Ganjdareh27	Ganjdareh35	Hovk1	2511	2303	0.0432073	0.0432073	0.014801	2.91923
Ganjdareh28	Ganjdareh35	Hovk1	2992	2946	0.00774672	0.00774672	0.0128684	0.601996
Ganjdareh34	Ganjdareh35	Hovk1	18787	16966	0.0509328	0.0509328	0.00639153	7.9688
Ganjdareh18	Ganjdareh3	Hovk1	119444	120098	-0.00273021	-0.00273021	0.00350765	-0.778359
Ganjdareh20	Ganjdareh3	Hovk1	128510	125324	0.0125515	0.0125515	0.00337053	3.7239
Ganjdareh22	Ganjdareh3	Hovk1	129405	122666	0.0267345	0.0267345	0.0034888	7.66296
Ganjdareh24	Ganjdareh3	Hovk1	12446	12506	-0.00240462	-0.00240462	0.00682646	-0.35225
Ganjdareh26	Ganjdareh3	Hovk1	92955	91806	0.00621884	0.00621884	0.00352241	1.76551
Ganjdareh27	Ganjdareh3	Hovk1	12386	12148	0.00970082	0.00970082	0.0075576	1.28358
Ganjdareh28	Ganjdareh3	Hovk1	15239	15498	-0.00842633	-0.00842633	0.00686126	-1.2281
Ganjdareh34	Ganjdareh3	Hovk1	95833	91475	0.0232665	0.0232665	0.00379255	6.13479
Ganjdareh35	Ganjdareh3	Hovk1	21000	22251	-0.0289242	-0.0289242	0.005671	-5.10037
Ganjdareh18	Abdul1	Hovk1	21526	21559	-0.000765928	-0.000765928	0.00548393	-0.139668
Ganjdareh20	Abdul1	Hovk1	22887	22393	0.0109099	0.0109099	0.00565959	1.92768
Ganjdareh22	Abdul1	Hovk1	23141	21935	0.0267548	0.0267548	0.00556245	4.8099
Ganjdareh24	Abdul1	Hovk1	2272	2404	-0.0282293	-0.0282293	0.0156054	-1.80894
Ganjdareh26	Abdul1	Hovk1	16855	16795	0.00178306	0.00178306	0.00603863	0.295276
Ganjdareh27	Abdul1	Hovk1	2308	2191	0.0260058	0.0260058	0.0157906	1.64691
Ganjdareh28	Abdul1	Hovk1	2832	2854	-0.00386915	-0.00386915	0.0138539	-0.279283
Ganjdareh34	Abdul1	Hovk1	17476	16890	0.0170517	0.0170517	0.00611878	2.78679
Ganjdareh35	Abdul1	Hovk1	3837	4036	-0.0252763	-0.0252763	0.0112314	-2.2505
Ganjdareh3	Abdul1	Hovk1	20731	20763	-0.000771196	-0.000771196	0.00529413	-0.14567
Ganjdareh18	Abdul2	Hovk1	29444	29886	-0.00744986	-0.00744986	0.00486009	-1.53286
Ganjdareh20	Abdul2	Hovk1	31691	30857	0.0133338	0.0133338	0.0049388	2.6998
Ganjdareh22	Abdul2	Hovk1	32051	30637	0.0225562	0.0225562	0.00484284	4.65763
Ganjdareh24	Abdul2	Hovk1	3118	3212	-0.0148499	-0.0148499	0.0130663	-1.13651
Ganjdareh26	Abdul2	Hovk1	23237	23025	0.0045826	0.0045826	0.00530258	0.864221
Ganjdareh27	Abdul2	Hovk1	3183	3064	0.0190491	0.0190491	0.0125487	1.51802
Ganjdareh28	Abdul2	Hovk1	3957	4074	-0.0145685	-0.0145685	0.0117941	-1.23524
Ganjdareh34	Abdul2	Hovk1	23842	23355	0.0103184	0.0103184	0.0053456	1.93027
Ganjdareh35	Abdul2	Hovk1	5279	5681	-0.0366788	-0.0366788	0.0107581	-3.4094
Ganjdareh3	Abdul2	Hovk1	28500	28747	-0.00431464	-0.00431464	0.00504497	-0.855236
Abdul1	Abdul2	Hovk1	5259	5217	0.00400916	0.00400916	0.0104594	0.383309
Ganjdareh18	Abdul6	Hovk1	10389	10715	-0.0154473	-0.0154473	0.00745579	-2.07185
Ganjdareh20	Abdul6	Hovk1	11127	11125	8.98796e-05	8.98796e-05	0.00707624	0.0127016
Ganjdareh22	Abdul6	Hovk1	11108	10876	0.0105531	0.0105531	0.00749624	1.40779
Ganjdareh24	Abdul6	Hovk1	1145	1216	-0.030072	-0.030072	0.0214367	-1.40283
Ganjdareh26	Abdul6	Hovk1	8226	8285	-0.00357338	-0.00357338	0.00814775	-0.438572
Ganjdareh27	Abdul6	Hovk1	1129	1106	0.0102908	0.0102908	0.0201582	0.510503
Ganjdareh28	Abdul6	Hovk1	1394	1404	-0.00357398	-0.00357398	0.0194627	-0.183632
Ganjdareh34	Abdul6	Hovk1	8381	8209	0.0103677	0.0103677	0.00867339	1.19535
Ganjdareh35	Abdul6	Hovk1	1888	2002	-0.0293059	-0.0293059	0.0156849	-1.86842
Ganjdareh3	Abdul6	Hovk1	9922	10340	-0.0206297	-0.0206297	0.0076559	-2.69462
Abdul1	Abdul6	Hovk1	1833	1901	-0.018211	-0.018211	0.0168283	-1.08217
Abdul2	Abdul6	Hovk1	2567	2577	-0.00194401	-0.00194401	0.0139369	-0.139486
Ganjdareh18	Abdul4	Hovk1	134687	124306	0.0400822	0.0400822	0.00362052	11.0708
Ganjdareh20	Abdul4	Hovk1	144313	129425	0.0543878	0.0543878	0.00339015	16.0429
Ganjdareh22	Abdul4	Hovk1	146789	128298	0.0672187	0.0672187	0.00348745	19.2745
Ganjdareh24	Abdul4	Hovk1	14081	13071	0.037198	0.037198	0.00708928	5.24708
Ganjdareh26	Abdul4	Hovk1	104668	95106	0.0478641	0.0478641	0.00351241	13.6271
Ganjdareh27	Abdul4	Hovk1	13907	12260	0.0629419	0.0629419	0.00705464	8.92205
Ganjdareh28	Abdul4	Hovk1	17199	16309	0.0265608	0.0265608	0.00640693	4.14564
Ganjdareh34	Abdul4	Hovk1	107775	94485	0.0657075	0.0657075	0.00380992	17.2464
Ganjdareh35	Abdul4	Hovk1	22126	21659	0.0106657	0.0106657	0.00578393	1.84403
Ganjdareh3	Abdul4	Hovk1	129636	118992	0.042811	0.042811	0.00336105	12.7374
Abdul1	Abdul4	Hovk1	23125	21485	0.0367631	0.0367631	0.00565806	6.49747
Abdul2	Abdul4	Hovk1	32504	29615	0.0465075	0.0465075	0.0049056	9.4805
Abdul6	Abdul4	Hovk1	11365	10334	0.0475137	0.0475137	0.00735324	6.4616
Ganjdareh18	Lur12	Hovk1	84258	88009	-0.0217743	-0.0217743	0.00356897	-6.10102
Ganjdareh20	Lur12	Hovk1	90866	92159	-0.00706461	-0.00706461	0.00367981	-1.91983
Ganjdareh22	Lur12	Hovk1	91192	90533	0.00362636	0.00362636	0.00368442	0.984242
Ganjdareh24	Lur12	Hovk1	8908	9412	-0.0275109	-0.0275109	0.00784148	-3.50838
Ganjdareh26	Lur12	Hovk1	66139	67812	-0.0124896	-0.0124896	0.00383076	-3.26035
Ganjdareh27	Lur12	Hovk1	8817	8889	-0.00406642	-0.00406642	0.00790986	-0.514095
Ganjdareh28	Lur12	Hovk1	10833	11590	-0.03376	-0.03376	0.00702882	-4.80308
Ganjdareh34	Lur12	Hovk1	67658	67196	0.00342593	0.00342593	0.00390116	0.878182
Ganjdareh35	Lur12	Hovk1	14854	16221	-0.0439903	-0.0439903	0.00679105	-6.47769
Ganjdareh3	Lur12	Hovk1	81261	84235	-0.0179702	-0.0179702	0.00355177	-5.05951
Abdul1	Lur12	Hovk1	14249	14782	-0.0183597	-0.0183597	0.00638205	-2.87677
Abdul2	Lur12	Hovk1	18099	18563	-0.0126562	-0.0126562	0.00600668	-2.10702
Abdul6	Lur12	Hovk1	7226	7301	-0.0051628	-0.0051628	0.00898023	-0.574907
Abdul4	Lur12	Hovk1	84175	94851	-0.0596338	-0.0596338	0.00350607	-17.0087
Blagotin3	Direkli1-2	Ganjdareh18	164995	174261	-0.0273127	-0.0273127	0.00347764	-7.8538
Blagotin3	Direkli1-2	Ganjdareh20	175804	184207	-0.0233409	-0.0233409	0.00338109	-6.90338
Blagotin3	Direkli1-2	Ganjdareh22	174535	182876	-0.0233373	-0.0233373	0.00330215	-7.06729
Blagotin3	Direkli1-2	Ganjdareh24	16897	17801	-0.0260534	-0.0260534	0.00647959	-4.02084
Blagotin3	Direkli1-2	Ganjdareh26	126466	132776	-0.0243402	-0.0243402	0.00379139	-6.41986
Blagotin3	Direkli1-2	Ganjdareh27	16091	17412	-0.0394293	-0.0394293	0.00647059	-6.09362
Blagotin3	Direkli1-2	Ganjdareh28	21063	22134	-0.0247934	-0.0247934	0.00615023	-4.0313
Blagotin3	Direkli1-2	Ganjdareh34	126575	133810	-0.0277858	-0.0277858	0.0038229	-7.26826
Blagotin3	Direkli1-2	Ganjdareh35	28315	28448	-0.00234308	-0.00234308	0.00535526	-0.437528
Blagotin3	Direkli1-2	Ganjdareh3	158786	166014	-0.0222537	-0.0222537	0.00334375	-6.65531
Blagotin3	Direkli1-2	Abdul1	27843	29517	-0.0291841	-0.0291841	0.00523146	-5.57858
Blagotin3	Direkli1-2	Abdul2	38778	40904	-0.0266811	-0.0266811	0.0046033	-5.79607
Blagotin3	Direkli1-2	Abdul6	13496	14416	-0.0329607	-0.0329607	0.00652309	-5.05293
Blagotin3	Direkli1-2	Abdul4	170857	171477	-0.0018111	-0.0018111	0.0034062	-0.531706
Blagotin3	Direkli1-2	Lur12	111383	118119	-0.0293505	-0.0293505	0.00367626	-7.9838
Blagotin3	Hovk1	Ganjdareh18	157920	169603	-0.0356708	-0.0356708	0.00391122	-9.12012
Blagotin3	Hovk1	Ganjdareh20	166876	178441	-0.033491	-0.033491	0.00368862	-9.07954
Blagotin3	Hovk1	Ganjdareh22	165369	176736	-0.0332266	-0.0332266	0.00378532	-8.77777
Blagotin3	Hovk1	Ganjdareh24	16421	17378	-0.0283145	-0.0283145	0.00637177	-4.44374
Blagotin3	Hovk1	Ganjdareh26	120803	128563	-0.0311189	-0.0311189	0.00392634	-7.92569
Blagotin3	Hovk1	Ganjdareh27	15393	16874	-0.0458983	-0.0458983	0.00653145	-7.02727
Blagotin3	Hovk1	Ganjdareh28	20277	21339	-0.025519	-0.025519	0.0060487	-4.21893
Blagotin3	Hovk1	Ganjdareh34	120065	128680	-0.0346339	-0.0346339	0.00416386	-8.31772
Blagotin3	Hovk1	Ganjdareh35	27611	27577	0.000616076	0.000616076	0.00589054	0.104587
Blagotin3	Hovk1	Ganjdareh3	151457	161022	-0.0306101	-0.0306101	0.00381321	-8.02738
Blagotin3	Hovk1	Abdul1	26689	28243	-0.0282895	-0.0282895	0.00533153	-5.30608
Blagotin3	Hovk1	Abdul2	36988	39802	-0.0366454	-0.0366454	0.00489527	-7.48587
Blagotin3	Hovk1	Abdul6	12949	13994	-0.0387856	-0.0387856	0.00689351	-5.62639
Blagotin3	Hovk1	Abdul4	165598	165430	0.00050751	0.00050751	0.00382447	0.132701
Blagotin3	Hovk1	Lur12	106964	114431	-0.0337271	-0.0337271	0.0039853	-8.46285
Semnan3	Ganjdareh18	Hovk1	154387	146590	0.0259056	0.0259056	0.00356656	7.26347
Semnan3	Ganjdareh20	Hovk1	163433	159977	0.0106861	0.0106861	0.00336587	3.17484
Semnan3	Ganjdareh22	Hovk1	161107	162455	-0.00416613	-0.00416613	0.00349374	-1.19245
Semnan3	Ganjdareh24	Hovk1	15844	15126	0.0231837	0.0231837	0.00618567	3.74797
Semnan3	Ganjdareh26	Hovk1	117841	113986	0.0166288	0.0166288	0.00346021	4.80571
Semnan3	Ganjdareh27	Hovk1	15123	14930	0.00642199	0.00642199	0.00683418	0.939687
Semnan3	Ganjdareh28	Hovk1	19520	18485	0.0272333	0.0272333	0.00604708	4.50354
Semnan3	Ganjdareh34	Hovk1	115822	117856	-0.00870429	-0.00870429	0.00383006	-2.27262
Semnan3	Ganjdareh35	Hovk1	27626	25097	0.0479677	0.0479677	0.00525487	9.12824
Semnan3	Ganjdareh3	Hovk1	148201	141537	0.0230001	0.0230001	0.00353662	6.50341
Semnan3	Abdul1	Hovk1	25898	24826	0.021134	0.021134	0.0053921	3.91943
Semnan3	Abdul2	Hovk1	35880	34485	0.0198252	0.0198252	0.00484277	4.09377
Semnan3	Abdul6	Hovk1	12490	12206	0.0114998	0.0114998	0.00685965	1.67645
Semnan3	Abdul4	Hovk1	165208	145169	0.0645634	0.0645634	0.00362037	17.8334
Semnan3	Lur12	Hovk1	103546	104114	-0.00273524	-0.00273524	0.00371205	-0.736855
Semnan1-2	Abdul1	Hovk1	25453	24608	0.0168794	0.0168794	0.00529768	3.18619
Semnan1-2	Abdul2	Hovk1	35386	34345	0.0149288	0.0149288	0.00474771	3.14442
Semnan1-2	Abdul6	Hovk1	12523	12162	0.0146243	0.0146243	0.00671819	2.17682
Semnan1-2	Ganjdareh18	Hovk1	152620	145199	0.0249178	0.0249178	0.00336907	7.39606
Semnan1-2	Ganjdareh20	Hovk1	160234	157220	0.00949429	0.00949429	0.00328199	2.89284
Semnan1-2	Ganjdareh3	Hovk1	145708	140249	0.0190903	0.0190903	0.00331912	5.7516
Semnan1-2	Lur12	Hovk1	101845	102635	-0.00386346	-0.00386346	0.00330798	-1.16792
Semnan1-2	Ganjdareh22	Hovk1	158845	161119	-0.00710705	-0.00710705	0.00340729	-2.08584
Semnan1-2	Ganjdareh24	Hovk1	15532	14867	0.0218757	0.0218757	0.00608668	3.59403
Semnan1-2	Ganjdareh26	Hovk1	116024	113104	0.012744	0.012744	0.00344887	3.69511
Semnan1-2	Ganjdareh27	Hovk1	14986	14880	0.00354919	0.00354919	0.00626569	0.566448
Semnan1-2	Ganjdareh28	Hovk1	19444	18240	0.0319499	0.0319499	0.00613313	5.2094
Semnan1-2	Ganjdareh34	Hovk1	114754	116706	-0.00843342	-0.00843342	0.00369323	-2.28348
Semnan1-2	Ganjdareh35	Hovk1	27245	24969	0.0435898	0.0435898	0.00514544	8.47155
Semnan1-2	Abdul4	Hovk1	162477	143555	0.0618301	0.0618301	0.00336909	18.3522

## Sheet: EW Affinity
H1	H2	H3	nABBA	nBABA	D	jackEst	SE	Z
Blagotin3	Semnan3	Abdul1	33252	27744	0.090301	0.090301	0.00501197	18.0171
Blagotin3	Semnan3	Abdul2	46109	39091	0.0823709	0.0823709	0.00461164	17.8615
Blagotin3	Semnan3	Abdul6	16085	13682	0.080727	0.080727	0.00658573	12.2579
Blagotin3	Semnan3	Ganjdareh18	194710	166798	0.0772099	0.0772099	0.00332196	23.2423
Blagotin3	Semnan3	Ganjdareh20	207674	176841	0.0801867	0.0801867	0.00337676	23.7466
Blagotin3	Semnan3	Ganjdareh3	188288	159324	0.0833228	0.0833228	0.003678	22.6544
Blagotin3	Semnan3	Lur12	132787	111519	0.0870548	0.0870548	0.00371893	23.4086
Blagotin3	Semnan3	Ganjdareh22	208139	175174	0.0860002	0.0860002	0.00373702	23.0131
Blagotin3	Semnan3	Ganjdareh24	19685	16958	0.0744208	0.0744208	0.0062439	11.919
Blagotin3	Semnan3	Ganjdareh26	149927	126741	0.0838044	0.0838044	0.00358872	23.3522
Blagotin3	Semnan3	Ganjdareh27	19411	16239	0.0889762	0.0889762	0.00625301	14.2293
Blagotin3	Semnan3	Ganjdareh28	24842	21121	0.0809564	0.0809564	0.0056733	14.2697
Blagotin3	Semnan3	Ganjdareh34	150129	126133	0.0868596	0.0868596	0.00382987	22.6795
Blagotin3	Semnan3	Ganjdareh35	31053	28248	0.0473011	0.0473011	0.00506906	9.33132
Blagotin3	Semnan3	Abdul4	187363	170459	0.0472414	0.0472414	0.00315281	14.9839

## Sheet: Hovk1
H1	H2	H3	nABBA	nBABA	D	jackEst	SE	Z
Ganjdareh18	Ganjdareh20	Hovk1	128707	132832	-0.015772	-0.015772	0.00324879	-4.85475
Ganjdareh18	Ganjdareh22	Hovk1	127585	134774	-0.0274014	-0.0274014	0.00348278	-7.86767
Ganjdareh20	Ganjdareh22	Hovk1	138515	142410	-0.0138649	-0.0138649	0.00350584	-3.95481
Ganjdareh18	Ganjdareh24	Hovk1	13034	12942	0.00354173	0.00354173	0.00692083	0.511749
Ganjdareh20	Ganjdareh24	Hovk1	13851	13581	0.00984252	0.00984252	0.00669314	1.47054
Ganjdareh22	Ganjdareh24	Hovk1	13882	13165	0.0265094	0.0265094	0.00646188	4.10243
Ganjdareh18	Ganjdareh26	Hovk1	94777	95817	-0.00545662	-0.00545662	0.00339046	-1.60941
Ganjdareh20	Ganjdareh26	Hovk1	101921	100487	0.0070847	0.0070847	0.00330242	2.14531
Ganjdareh22	Ganjdareh26	Hovk1	103091	99036	0.0200616	0.0200616	0.00342734	5.85341
Ganjdareh24	Ganjdareh26	Hovk1	10124	10120	0.000197589	0.000197589	0.00775953	0.0254641
Ganjdareh18	Ganjdareh27	Hovk1	12198	12672	-0.0190591	-0.0190591	0.00666987	-2.85749
Ganjdareh20	Ganjdareh27	Hovk1	13147	13300	-0.00578516	-0.00578516	0.00707193	-0.818045
Ganjdareh22	Ganjdareh27	Hovk1	13322	13189	0.00501679	0.00501679	0.00683026	0.734494
Ganjdareh24	Ganjdareh27	Hovk1	1347	1412	-0.0235593	-0.0235593	0.019348	-1.21766
Ganjdareh26	Ganjdareh27	Hovk1	9739	10029	-0.0146702	-0.0146702	0.00791993	-1.85231
Ganjdareh18	Ganjdareh28	Hovk1	16239	15990	0.00772596	0.00772596	0.00660226	1.1702
Ganjdareh20	Ganjdareh28	Hovk1	17293	16422	0.0258342	0.0258342	0.0064386	4.01239
Ganjdareh22	Ganjdareh28	Hovk1	17356	16230	0.0335259	0.0335259	0.00629152	5.32874
Ganjdareh24	Ganjdareh28	Hovk1	1735	1731	0.00115407	0.00115407	0.0167711	0.068813
Ganjdareh26	Ganjdareh28	Hovk1	12744	12332	0.0164301	0.0164301	0.00668999	2.45592
Ganjdareh27	Ganjdareh28	Hovk1	1768	1632	0.04	0.04	0.0173806	2.30141
Ganjdareh18	Ganjdareh34	Hovk1	94708	99097	-0.0226465	-0.0226465	0.00357696	-6.3312
Ganjdareh20	Ganjdareh34	Hovk1	101141	104059	-0.0142203	-0.0142203	0.00363542	-3.91159
Ganjdareh22	Ganjdareh34	Hovk1	101620	101959	-0.0016652	-0.0016652	0.00377233	-0.441425
Ganjdareh24	Ganjdareh34	Hovk1	10143	10455	-0.0151471	-0.0151471	0.00738758	-2.05035
Ganjdareh26	Ganjdareh34	Hovk1	73596	76616	-0.0201049	-0.0201049	0.00373918	-5.37683
Ganjdareh27	Ganjdareh34	Hovk1	9993	9963	0.00150331	0.00150331	0.00802258	0.187385
Ganjdareh28	Ganjdareh34	Hovk1	12241	13058	-0.0322938	-0.0322938	0.006646	-4.85913
Ganjdareh18	Ganjdareh35	Hovk1	22743	21409	0.0302138	0.0302138	0.00579705	5.21193
Ganjdareh20	Ganjdareh35	Hovk1	24253	22429	0.0390729	0.0390729	0.00572007	6.83084
Ganjdareh22	Ganjdareh35	Hovk1	24609	22373	0.0475927	0.0475927	0.0054745	8.69352
Ganjdareh24	Ganjdareh35	Hovk1	2409	2292	0.0248883	0.0248883	0.0145915	1.70568
Ganjdareh26	Ganjdareh35	Hovk1	18148	16570	0.0454519	0.0454519	0.00649688	6.99596
Ganjdareh27	Ganjdareh35	Hovk1	2511	2303	0.0432073	0.0432073	0.014801	2.91923
Ganjdareh28	Ganjdareh35	Hovk1	2992	2946	0.00774672	0.00774672	0.0128684	0.601996
Ganjdareh34	Ganjdareh35	Hovk1	18787	16966	0.0509328	0.0509328	0.00639153	7.9688
Ganjdareh18	Ganjdareh3	Hovk1	119444	120098	-0.00273021	-0.00273021	0.00350765	-0.778359
Ganjdareh20	Ganjdareh3	Hovk1	128510	125324	0.0125515	0.0125515	0.00337053	3.7239
Ganjdareh22	Ganjdareh3	Hovk1	129405	122666	0.0267345	0.0267345	0.0034888	7.66296
Ganjdareh24	Ganjdareh3	Hovk1	12446	12506	-0.00240462	-0.00240462	0.00682646	-0.35225
Ganjdareh26	Ganjdareh3	Hovk1	92955	91806	0.00621884	0.00621884	0.00352241	1.76551
Ganjdareh27	Ganjdareh3	Hovk1	12386	12148	0.00970082	0.00970082	0.0075576	1.28358
Ganjdareh28	Ganjdareh3	Hovk1	15239	15498	-0.00842633	-0.00842633	0.00686126	-1.2281
Ganjdareh34	Ganjdareh3	Hovk1	95833	91475	0.0232665	0.0232665	0.00379255	6.13479
Ganjdareh35	Ganjdareh3	Hovk1	21000	22251	-0.0289242	-0.0289242	0.005671	-5.10037
Ganjdareh18	Abdul1	Hovk1	21526	21559	-0.000765928	-0.000765928	0.00548393	-0.139668
Ganjdareh20	Abdul1	Hovk1	22887	22393	0.0109099	0.0109099	0.00565959	1.92768
Ganjdareh22	Abdul1	Hovk1	23141	21935	0.0267548	0.0267548	0.00556245	4.8099
Ganjdareh24	Abdul1	Hovk1	2272	2404	-0.0282293	-0.0282293	0.0156054	-1.80894
Ganjdareh26	Abdul1	Hovk1	16855	16795	0.00178306	0.00178306	0.00603863	0.295276
Ganjdareh27	Abdul1	Hovk1	2308	2191	0.0260058	0.0260058	0.0157906	1.64691
Ganjdareh28	Abdul1	Hovk1	2832	2854	-0.00386915	-0.00386915	0.0138539	-0.279283
Ganjdareh34	Abdul1	Hovk1	17476	16890	0.0170517	0.0170517	0.00611878	2.78679
Ganjdareh35	Abdul1	Hovk1	3837	4036	-0.0252763	-0.0252763	0.0112314	-2.2505
Ganjdareh3	Abdul1	Hovk1	20731	20763	-0.000771196	-0.000771196	0.00529413	-0.14567
Ganjdareh18	Abdul2	Hovk1	29444	29886	-0.00744986	-0.00744986	0.00486009	-1.53286
Ganjdareh20	Abdul2	Hovk1	31691	30857	0.0133338	0.0133338	0.0049388	2.6998
Ganjdareh22	Abdul2	Hovk1	32051	30637	0.0225562	0.0225562	0.00484284	4.65763
Ganjdareh24	Abdul2	Hovk1	3118	3212	-0.0148499	-0.0148499	0.0130663	-1.13651
Ganjdareh26	Abdul2	Hovk1	23237	23025	0.0045826	0.0045826	0.00530258	0.864221
Ganjdareh27	Abdul2	Hovk1	3183	3064	0.0190491	0.0190491	0.0125487	1.51802
Ganjdareh28	Abdul2	Hovk1	3957	4074	-0.0145685	-0.0145685	0.0117941	-1.23524
Ganjdareh34	Abdul2	Hovk1	23842	23355	0.0103184	0.0103184	0.0053456	1.93027
Ganjdareh35	Abdul2	Hovk1	5279	5681	-0.0366788	-0.0366788	0.0107581	-3.4094
Ganjdareh3	Abdul2	Hovk1	28500	28747	-0.00431464	-0.00431464	0.00504497	-0.855236
Abdul1	Abdul2	Hovk1	5259	5217	0.00400916	0.00400916	0.0104594	0.383309
Ganjdareh18	Abdul6	Hovk1	10389	10715	-0.0154473	-0.0154473	0.00745579	-2.07185
Ganjdareh20	Abdul6	Hovk1	11127	11125	8.98796e-05	8.98796e-05	0.00707624	0.0127016
Ganjdareh22	Abdul6	Hovk1	11108	10876	0.0105531	0.0105531	0.00749624	1.40779
Ganjdareh24	Abdul6	Hovk1	1145	1216	-0.030072	-0.030072	0.0214367	-1.40283
Ganjdareh26	Abdul6	Hovk1	8226	8285	-0.00357338	-0.00357338	0.00814775	-0.438572
Ganjdareh27	Abdul6	Hovk1	1129	1106	0.0102908	0.0102908	0.0201582	0.510503
Ganjdareh28	Abdul6	Hovk1	1394	1404	-0.00357398	-0.00357398	0.0194627	-0.183632
Ganjdareh34	Abdul6	Hovk1	8381	8209	0.0103677	0.0103677	0.00867339	1.19535
Ganjdareh35	Abdul6	Hovk1	1888	2002	-0.0293059	-0.0293059	0.0156849	-1.86842
Ganjdareh3	Abdul6	Hovk1	9922	10340	-0.0206297	-0.0206297	0.0076559	-2.69462
Abdul1	Abdul6	Hovk1	1833	1901	-0.018211	-0.018211	0.0168283	-1.08217
Abdul2	Abdul6	Hovk1	2567	2577	-0.00194401	-0.00194401	0.0139369	-0.139486
Ganjdareh18	Abdul4	Hovk1	134687	124306	0.0400822	0.0400822	0.00362052	11.0708
Ganjdareh20	Abdul4	Hovk1	144313	129425	0.0543878	0.0543878	0.00339015	16.0429
Ganjdareh22	Abdul4	Hovk1	146789	128298	0.0672187	0.0672187	0.00348745	19.2745
Ganjdareh24	Abdul4	Hovk1	14081	13071	0.037198	0.037198	0.00708928	5.24708
Ganjdareh26	Abdul4	Hovk1	104668	95106	0.0478641	0.0478641	0.00351241	13.6271
Ganjdareh27	Abdul4	Hovk1	13907	12260	0.0629419	0.0629419	0.00705464	8.92205
Ganjdareh28	Abdul4	Hovk1	17199	16309	0.0265608	0.0265608	0.00640693	4.14564
Ganjdareh34	Abdul4	Hovk1	107775	94485	0.0657075	0.0657075	0.00380992	17.2464
Ganjdareh35	Abdul4	Hovk1	22126	21659	0.0106657	0.0106657	0.00578393	1.84403
Ganjdareh3	Abdul4	Hovk1	129636	118992	0.042811	0.042811	0.00336105	12.7374
Abdul1	Abdul4	Hovk1	23125	21485	0.0367631	0.0367631	0.00565806	6.49747
Abdul2	Abdul4	Hovk1	32504	29615	0.0465075	0.0465075	0.0049056	9.4805
Abdul6	Abdul4	Hovk1	11365	10334	0.0475137	0.0475137	0.00735324	6.4616
Ganjdareh18	Lur12	Hovk1	84258	88009	-0.0217743	-0.0217743	0.00356897	-6.10102
Ganjdareh20	Lur12	Hovk1	90866	92159	-0.00706461	-0.00706461	0.00367981	-1.91983
Ganjdareh22	Lur12	Hovk1	91192	90533	0.00362636	0.00362636	0.00368442	0.984242
Ganjdareh24	Lur12	Hovk1	8908	9412	-0.0275109	-0.0275109	0.00784148	-3.50838
Ganjdareh26	Lur12	Hovk1	66139	67812	-0.0124896	-0.0124896	0.00383076	-3.26035
Ganjdareh27	Lur12	Hovk1	8817	8889	-0.00406642	-0.00406642	0.00790986	-0.514095
Ganjdareh28	Lur12	Hovk1	10833	11590	-0.03376	-0.03376	0.00702882	-4.80308
Ganjdareh34	Lur12	Hovk1	67658	67196	0.00342593	0.00342593	0.00390116	0.878182
Ganjdareh35	Lur12	Hovk1	14854	16221	-0.0439903	-0.0439903	0.00679105	-6.47769
Ganjdareh3	Lur12	Hovk1	81261	84235	-0.0179702	-0.0179702	0.00355177	-5.05951
Abdul1	Lur12	Hovk1	14249	14782	-0.0183597	-0.0183597	0.00638205	-2.87677
Abdul2	Lur12	Hovk1	18099	18563	-0.0126562	-0.0126562	0.00600668	-2.10702
Abdul6	Lur12	Hovk1	7226	7301	-0.0051628	-0.0051628	0.00898023	-0.574907
Abdul4	Lur12	Hovk1	84175	94851	-0.0596338	-0.0596338	0.00350607	-17.0087
Ganjdareh18	Semnan3	Hovk1	146590	154387	-0.0259056	-0.0259056	0.00356656	-7.26347
Ganjdareh20	Semnan3	Hovk1	159977	163433	-0.0106861	-0.0106861	0.00336587	-3.17484
Ganjdareh22	Semnan3	Hovk1	162455	161107	0.00416613	0.00416613	0.00349374	1.19245
Ganjdareh24	Semnan3	Hovk1	15126	15844	-0.0231837	-0.0231837	0.00618567	-3.74797
Ganjdareh26	Semnan3	Hovk1	113986	117841	-0.0166288	-0.0166288	0.00346021	-4.80571
Ganjdareh27	Semnan3	Hovk1	14930	15123	-0.00642199	-0.00642199	0.00683418	-0.939687
Ganjdareh28	Semnan3	Hovk1	18485	19520	-0.0272333	-0.0272333	0.00604708	-4.50354
Ganjdareh34	Semnan3	Hovk1	117856	115822	0.00870429	0.00870429	0.00383006	2.27262
Ganjdareh35	Semnan3	Hovk1	25097	27626	-0.0479677	-0.0479677	0.00525487	-9.12824
Ganjdareh3	Semnan3	Hovk1	141537	148201	-0.0230001	-0.0230001	0.00353662	-6.50341
Semnan3	Abdul1	Hovk1	25898	24826	0.021134	0.021134	0.0053921	3.91943
Semnan3	Abdul2	Hovk1	35880	34485	0.0198252	0.0198252	0.00484277	4.09377
Semnan3	Abdul6	Hovk1	12490	12206	0.0114998	0.0114998	0.00685965	1.67645
Semnan3	Abdul4	Hovk1	165208	145169	0.0645634	0.0645634	0.00362037	17.8334
Semnan3	Lur12	Hovk1	103546	104114	-0.00273524	-0.00273524	0.00371205	-0.736855

## Sheet: Hovk1-Zagros-East
H1	H2	H3	nABBA	nBABA	D	jackEst	SE	Z
Semnan3	Ganjdareh18	Hovk1	154387	146590	0.0259056	0.0259056	0.00356656	7.26347
Semnan3	Ganjdareh20	Hovk1	163433	159977	0.0106861	0.0106861	0.00336587	3.17484
Semnan3	Ganjdareh22	Hovk1	161107	162455	-0.00416613	-0.00416613	0.00349374	-1.19245
Semnan3	Ganjdareh24	Hovk1	15844	15126	0.0231837	0.0231837	0.00618567	3.74797
Semnan3	Ganjdareh26	Hovk1	117841	113986	0.0166288	0.0166288	0.00346021	4.80571
Semnan3	Ganjdareh27	Hovk1	15123	14930	0.00642199	0.00642199	0.00683418	0.939687
Semnan3	Ganjdareh28	Hovk1	19520	18485	0.0272333	0.0272333	0.00604708	4.50354
Semnan3	Ganjdareh34	Hovk1	115822	117856	-0.00870429	-0.00870429	0.00383006	-2.27262
Semnan3	Ganjdareh35	Hovk1	27626	25097	0.0479677	0.0479677	0.00525487	9.12824
Semnan3	Ganjdareh3	Hovk1	148201	141537	0.0230001	0.0230001	0.00353662	6.50341
Semnan3	Abdul1	Hovk1	25898	24826	0.021134	0.021134	0.0053921	3.91943
Semnan3	Abdul2	Hovk1	35880	34485	0.0198252	0.0198252	0.00484277	4.09377
Semnan3	Abdul6	Hovk1	12490	12206	0.0114998	0.0114998	0.00685965	1.67645
Semnan3	Abdul4	Hovk1	165208	145169	0.0645634	0.0645634	0.00362037	17.8334
Semnan3	Lur12	Hovk1	103546	104114	-0.00273524	-0.00273524	0.00371205	-0.736855
Semnan1-2	Abdul1	Hovk1	25453	24608	0.0168794	0.0168794	0.00529768	3.18619
Semnan1-2	Abdul2	Hovk1	35386	34345	0.0149288	0.0149288	0.00474771	3.14442
Semnan1-2	Abdul6	Hovk1	12523	12162	0.0146243	0.0146243	0.00671819	2.17682
Semnan1-2	Ganjdareh18	Hovk1	152620	145199	0.0249178	0.0249178	0.00336907	7.39606
Semnan1-2	Ganjdareh20	Hovk1	160234	157220	0.00949429	0.00949429	0.00328199	2.89284
Semnan1-2	Ganjdareh3	Hovk1	145708	140249	0.0190903	0.0190903	0.00331912	5.7516
Semnan1-2	Lur12	Hovk1	101845	102635	-0.00386346	-0.00386346	0.00330798	-1.16792
Semnan1-2	Ganjdareh22	Hovk1	158845	161119	-0.00710705	-0.00710705	0.00340729	-2.08584
Semnan1-2	Ganjdareh24	Hovk1	15532	14867	0.0218757	0.0218757	0.00608668	3.59403
Semnan1-2	Ganjdareh26	Hovk1	116024	113104	0.012744	0.012744	0.00344887	3.69511
Semnan1-2	Ganjdareh27	Hovk1	14986	14880	0.00354919	0.00354919	0.00626569	0.566448
Semnan1-2	Ganjdareh28	Hovk1	19444	18240	0.0319499	0.0319499	0.00613313	5.2094
Semnan1-2	Ganjdareh34	Hovk1	114754	116706	-0.00843342	-0.00843342	0.00369323	-2.28348
Semnan1-2	Ganjdareh35	Hovk1	27245	24969	0.0435898	0.0435898	0.00514544	8.47155
Semnan1-2	Abdul4	Hovk1	162477	143555	0.0618301	0.0618301	0.00336909	18.3522
